# Supplementary material for: Synergistic Effects of BaTiO3 and MFe2O4 (M = Mn, Ni, Cu, Zn, and Co) Nanoparticles as Artificial Pinning Centers on the Performance of YBa2Cu3Oy Superconductor
Source: Nanomaterials (Basel). 2024 Nov 12;14(22):1810. doi: 10.3390/nano14221810 (PMC11597904; doi:10.3390/nano14221810)
Supplement: Supplementary file 1 [file nanomaterials-14-01810-s001.zip]

Archive with 1 entries (1 files):
- nanomaterials-3269406-supplementary.pdf
